# Supplementary material for: Longitudinal Plasma Ferritin in the First Year of Life in Relation to Maternal Status, Birth Characteristics, and Breastfeeding
Source: Nutrients. 2026 May 22;18(11):1657. doi: 10.3390/nu18111657 (PMC13257953; doi:10.3390/nu18111657)
Supplement: Supplementary file 1 [file nutrients-18-01657-s001.zip]

Archive with 1 entries (1 files):
- nutrients-4307466-supplementary.pdf
